# Supplementary material for: Modelling the Mediterranean Sea ecosystem at high spatial resolution to inform the ecosystem-based management in the region
Source: Sci Rep. 2022 Nov 16;12:19680. doi: 10.1038/s41598-022-18017-x (PMC9669036; doi:10.1038/s41598-022-18017-x)
Supplement: Supplementary file 1 — Supplementary Information 1. [file 41598_2022_18017_MOESM1_ESM.xlsx]

## Sheet: Basic input parameters
Appendix S3. Table S3
Basic input parameters of the Mediterranean marine ecosystem model for the 1990s period. O=Other; f.=fish; NC=Non commercial; OC=Other commercial.
# FG	Group name	Trophic level	Biomass (t/km²)	Production / biomass (/year)	Consumption / biomass (/year)	Ecotrophic Efficiency	Production / consumption (/year)
1	Bottlenose dolphin	4.47731	0.00222293	0.0671677	22.5001	0.05	0.00298521
2	Striped dolphin	4.34598	0.00335611	0.065	35.9907	0.65	0.00180602
3	Common dolphin	4.2929	0.000443483	0.045	29.2422	0.01	0.00153887
4	Fin whale	3.15449	0.00863793	0.022	7.24965	1e-05	0.00303463
5	Sperm whale	4.59873	0.00259432	0.0503757	8.1501	0.322562	0.00618099
6	Deep Sea cetaceans	4.54193	0.00394673	0.0747198	16.558	0.401378	0.00451262
7	Monk seal	4.70506	2.35221e-05	0.0816018	27.3162	0.5765	0.0029873
8	Pelagic Seabird	3.71734	0.000109241	0.394559	114.611	0.586224	0.00344259
9	Gull&Cormorant	3.17301	0.000303509	0.307216	158.172	0.199783	0.00194229
10	Tern	3.25025	7.76559e-06	0.284338	141.762	0.328187	0.00200574
11	Loggerhead turtle	3.07919	0.00179659	0.27	2.51742	0.95	0.107253
12	Green turtle	2.12019	0.000265496	0.2	9.83943	0.99	0.0203264
13	Pelagic shark	4.50359	0.0816333	0.0975955	1.37888	0.0194196	0.0707789
14	NC large pelagic	3.64387	0.0878974	0.112361	1.23188	0.98903	0.0912111
15	Bluefin tuna	4.02683	0.101577	0.68816	3.11976	0.408032	0.220581
16	Swordfish	4.07571	0.0128188	0.603766	3.97821	0.960585	0.151768
17	O large pelagic f.	3.59443	0.0152431	0.749989	2.61943	0.851358	0.286318
18	Mackerel	3.60751	0.099718	0.84	3.91814	0.649178	0.214388
19	Horse mackerel	3.42194	0.135466	0.99	4.1738	0.856378	0.237194
20	O medium pelagic f.	3.72308	0.0884	0.662	4.8	0.907366	0.137917
21	E. sardine Adult	3.02038	0.662124	1.28734	8.90238	0.746799	0.144606
22	E. sardine Recruit	3.02038	0.0579208	1.48298	23.0123	0.293705	0.0644429
23	E. anchovy Adult	3.12242	0.359595	1.04033	10.7405	0.836738	0.0968605
24	E. Anchovy Recruit	3.12242	0.0155204	1.33897	30.9443	0.856449	0.0432703
25	O small pelagic f.	3.18407	0.265935	1.2	8.38781	0.926432	0.143065
26	Benthopelagic f.	3.40301	0.185296	0.639087	4.98779	0.92371	0.12813
27	Mesopelagic f.	3.1563	3.2	0.6	6.25043	0.853586	0.0959934
28	Anglerfish	4.33599	0.0222639	0.229335	2.8705	0.721176	0.0798938
29	E. Hake Adult	3.86662	0.129255	1.0794	4.09737	0.617579	0.263436
30	E. Hake Recruit	3.41408	0.0506534	1.23439	9.24146	0.323334	0.133571
31	OC large demersal f.	4.09233	0.0279281	0.663313	2.33423	0.956117	0.284168
32	Gadidae	3.64863	0.109081	0.719345	3.15194	0.86794	0.228223
33	Sparidae	3.23667	0.179517	0.759653	5.71377	0.980476	0.132951
34	OC medium demersal f.	3.37302	0.088339	0.82756	4.09982	0.95644	0.201853
35	Flatfish	3.07897	0.0809722	0.79531	4.84398	0.928935	0.164185
36	NC medium demersal f.	3.52576	0.1199	0.69169	4.07661	0.848408	0.169673
37	Red mullet Adult	3.14255	0.267751	1.20483	8	0.865171	0.150603
38	Red mullet Recruit	3.12135	0.025738	1.03046	19.0349	0.841453	0.0541352
39	Surmullet	3.22482	0.09816	0.915495	8.0048	0.952977	0.114368
40	OC small demersal f.	2.98121	0.180198	0.927776	6.32588	0.96232	0.146664
41	NC small demersal f.	2.96327	0.386	0.89499	5	0.988803	0.178998
42	Bathydemersal f.	3.07873	0.09962	0.59944	6.68667	0.715609	0.089647
43	Small-spotted catshark	3.94771	0.008862	0.395465	4.18775	0.369979	0.0944337
44	Blackmouth catshark	3.72142	0.006461	0.329805	3.92462	0.940058	0.0840348
45	O small demersal shark	4.01539	0.0573982	0.21777	2.63732	0.653951	0.0825722
46	Ray&Skate	3.67346	0.0743351	0.1585	3.22673	0.881639	0.049121
47	Torpedo	3.6095	0.05084	0.184681	3.09883	0.584981	0.0595971
48	Benthic cephalopod	3.72009	0.0619935	1.9487	6.8	0.901037	0.286573
49	Benthopelagic cephalopod	3.63378	0.0779083	1.92316	6.8	0.861021	0.282818
50	Mesopelagic cephalopod	3.79048	0.061	1.99929	6.7	0.957491	0.298402
51	Bivalve	2.001	0.72	1.8	6	0.990172	0.3
52	Gastropod	2	0.69	1.917	6.5	0.780211	0.294923
53	Deep-water rose shrimp	2.8913	0.02	2.76817	23.0038	0.416464	0.120335
54	Blue and red shrimp	2.89262	0.00767	1.91088	23.0038	0.503178	0.083068
55	Giant red shrimp	3.26571	0.002473	1.81554	23.0038	0.533862	0.0789232
56	Commercial prawn	3.1476	0.003526	1.95944	23.0038	0.852551	0.085179
57	NC shrimp/prawn	2.64275	0.599	3.67464	25.94	0.872621	0.141659
58	Norway lobster	3.32383	0.008127	1.1	8.48331	0.882241	0.129666
59	OC decapod	2.84455	0.01487	2.0775	11.3602	0.74309	0.182875
60	NC decapod	2.76984	0.44	2.38	8	0.983068	0.2975
61	Mobile benthos	2.00157	1.3	3	10	0.78616	0.3
62	Sessile benthos	2.15916	0.395	2.78887	12.4443	0.762237	0.224107
63	Jellyfish&Salp	2.71485	0.35	3.55	16	0.554561	0.221875
64	Coral&Gorgonian	2.15916	0.35409	0.24	1.15	0.972582	0.208696
65	Zooplankton	2.13376	7.72826	22	75	0.688009	0.293333
66	Seagrass	1	0.44188	2.58265		0.109331
67	Seaweed	1	0.34857	1.55		0.864208
68	Small Phytoplankton	1	28.8711	26.393		0.340162
69	Large Phytoplankton	1	8.24578	38.6497		0.817608
70	Discards	1	0.0758232			0.48941
71	Detritus	1	0.44			0.0346437

## Sheet: Diets
Diet composition matrix (in proportion) for the Mediterranean marine ecosystemmodel for the1990s period. Prey groups are indicated by rows and predators by columns.
# FG	Prey \ predator	1	2	3	4	5	6	7	8	9	10	11	12	13	14	15	16	17	18	19	20	21	22	23	24	25	26	27	28	29	30	31	32	33	34	35	36	37	38	39	40	41	42	43	44	45	46	47	48
1	Bottlenose dolphin	0	0	0	0	0	0	0	0	0	0	0	0	0	0	0	0	0	0	0	0	0	0	0	0	0	0	0	0	0	0	0	0	0	0	0	0	0	0	0	0	0	0	0	0	0	0	0	0
2	Striped dolphin	0	0	0	0	0	0	0	0	0	0	0	0	8.41449e-05	0	0	0	0	0	0	0	0	0	0	0	0	0	0	0	0	0	0	0	0	0	0	0	0	0	0	0	0	0	0	0	0	0	0	0
3	Common dolphin	0	0	0	0	0	0	0	0	0	0	0	0	3.26077e-05	0	0	0	0	0	0	0	0	0	0	0	0	0	0	0	0	0	0	0	0	0	0	0	0	0	0	0	0	0	0	0	0	0	0	0
4	Fin whale	0	0	0	0	0	0	0	0	0	0	0	0	0	0	0	0	0	0	0	0	0	0	0	0	0	0	0	0	0	0	0	0	0	0	0	0	0	0	0	0	0	0	0	0	0	0	0	0
5	Sperm whale	0	0	0	0	0	0	0	0	0	0	0	0	0	0	0	0	0	0	0	0	0	0	0	0	0	0	0	0	0	0	0	0	0	0	0	0	0	0	0	0	0	0	0	0	0	0	0	0
6	Deep Sea cetaceans	0	0	0	0	0	0	0	0	0	0	0	0	0	0	0	0	0	0	0	0	0	0	0	0	0	0	0	0	0	0	0	0	0	0	0	0	0	0	0	0	0	0	0	0	0	0	0	0
7	Monk seal	0	0	0	0	0	0	0	0	0	0	0	0	0	0	0	0	0	0	0	0	0	0	0	0	0	0	0	0	0	0	0	0	0	0	0	0	0	0	0	0	0	0	0	0	0	0	0	0
8	Pelagic Seabird	0	0	0	0	0	0	0	0	0	0	0	0	3.40732e-05	0	0	0	0	0	0	0	0	0	0	0	0	0	0	0	0	0	0	0	0	0	0	0	0	0	0	0	0	0	0	0	0	0	0	0
9	Gull&Cormorant	0	0	0	0	0	0	0	0	0	0	0	0	7.05889e-05	0	0	0	0	0	0	0	0	0	0	0	0	0	0	0	0	0	0	0	0	0	0	0	0	0	0	0	0	0	0	0	0	0	0	0
10	Tern	0	0	0	0	0	0	0	0	1.50948e-05	0	0	0	0	0	0	0	0	0	0	0	0	0	0	0	0	0	0	0	0	0	0	0	0	0	0	0	0	0	0	0	0	0	0	0	0	0	0	0
11	Loggerhead turtle	0	0	0	0	0	0	0	0	0	0	0	0	0	0	0	0	0	0	0	0	0	0	0	0	0	0	0	0	0	0	0	0	0	0	0	0	0	0	0	0	0	0	0	0	0	0	0	0
12	Green turtle	0	0	0	0	0	0	0	0	0	0	0	0	0	0	0	0	0	0	0	0	0	0	0	0	0	0	0	0	0	0	0	0	0	0	0	0	0	0	0	0	0	0	0	0	0	0	0	0
13	Pelagic shark	0	0	0	0	0	0	0	0	0	0	0	0	0	0	0	0	0	0	0	0	0	0	0	0	0	0	0	0	0	0	0	0	0	0	0	0	0	0	0	0	0	0	0	0	0	0	0	0
14	NC large pelagic	0	0	0	0	0	0	0	0	0	0	0	0	0.0861673	0	0	0	0	0	0	0	0	0	0	0	0	0	0	0	0	0	0	0	0	0	0	0	0	0	0	0	0	0	0	0	0	0	0	0
15	Bluefin tuna	0	0	0	0	0	0	0	0	0	0	0	0	0.121444	0	0	0	0	0	0	0	0	0	0	0	0	0	0	0	0	0	0	0	0	0	0	0	0	0	0	0	0	0	0	0	0	0	0	0
16	Swordfish	0	0	0	0	0	0	0	0	0	0	0	0	0	0	0	0	0	0	0	0	0	0	0	0	0	0	0	0	0	0	0	0	0	0	0	0	0	0	0	0	0	0	0	0	0.00942799	0	0	0
17	O large pelagic f.	0	0	0	0	0	0	0	0	0	0	0	0	0.0442474	0	0	0	0.0210778	0	0	0	0	0	0	0	0	0	0	0	0	0	0	0	0	0	0	0	0	0	0	0	0	0	0	0	0	0	0	0
18	Mackerel	0.040964	0.0032534	0.0375963	0	0	0	0	0.0712508	0.011106	0	0	0	0.172438	0	0.00769209	0.00736461	0.00700606	0.00899295	0.000421012	0.0047678	0	0	0	0	0	0	0	0.00661911	0	0	0	0	0	0	0	0	0	0	0	0	0	0	0	0	0.0032087	0	0	0
19	Horse mackerel	0.0274644	0.00501714	0.0449053	0	0	0	0	0.0430721	0.0126815	0	0.00129702	0	0.0831527	0.00194757	0.0155884	0.0177167	0.0171702	0.00939003	0.0064946	0.0200142	0	0	0	0	0	0.0108809	0	0.0836775	0.0057373	0	0	0	0	0.0286537	0.0103563	0.00515754	0	0	0	0	0	0	0.107547	0	0.0484852	0.016067	0.00920912	0
20	O medium pelagic f.	0.02137	0	0.07226	0	0	0	0	0.0762677	0.0385719	0	0	0	0.0395318	0	0.0110917	0.000347388	0.0109041	0	0	0.0092925	0	0	0	0	0	0	0	0	0.00853711	0	0	0	0.00722535	0	0	0.00623841	0	0	0	0	0	0	0	0	0.0101589	0.0082541	0	0
21	E. sardine Adult	0.0281516	0.0599917	0.132263	0	0.0346173	0	0	0.126874	0.0385719	0	0.00129702	0	0.0395178	0.00194757	0.0572346	0.0830535	0.0435222	0.0884723	0.0408296	0.132707	0	0	0	0	0	0.0500898	0	0.0825128	0.319482	0.000250124	0.0611451	0.0917913	0.0156906	0.0267268	0.0168651	0.0318439	0	0	0	0	0	0	0.115613	0.0457692	0.011791	0.0175656	0.0587516	0.0562723
22	E. sardine Recruit	0	0	0	0	0	0	0	0	0	0	0	0	0	0	0.00155128	0.00977494	0.00968298	0.0184487	0.00609091	0.00328393	0	0	0	0	0	0.00144436	0	0.00127523	0.00513415	5.00842e-05	0	0.00509952	0	0	0	0	0	0	0	0	0	0	0	0	0	0	0	0
23	E. anchovy Adult	0.0378352	0.0713868	0.163971	0	0.0346173	0	0	0.109848	0.0193835	0	0.00129702	0	0.0578216	0.00194757	0.0436403	0.106472	0.032834	0.0479793	0.0224539	0.0500248	0	0	0	0	0	0.0243301	0	0.0255692	0.0255243	0.00800596	0.061966	0.0713885	0.0250635	0.0109426	0	0.039813	0	0	0	0	0	0	0.0388462	0.0325729	0.0290227	0.0732456	0.0319391	0.0516311
24	E. Anchovy Recruit	0	0	0	0	0	0	0	0	0	0	0	0	0	0	0.00120541	0.00227822	0.00225679	0.00176696	0.00510315	0.0105896	0	0	0	0	0	0.00144436	0	0.00127523	0.00427517	0.00100074	0	0.00509952	0	0	0	0	0	0	0	0	0	0	0	0	0	0	0	0
25	O small pelagic f.	0.0218434	0.040502	0.0665639	0.01	0	0.0542756	0	0.0132503	0.0389245	0	0	0	0.0361809	0.0610758	0.0138594	0.0848951	0.0205286	0.0407806	0.0214238	0.0453417	0	0	0	0	0.00773341	0.0282568	0	0.0308751	0.0357862	0	0.0720032	0.0372687	0.0112024	0.0513443	0	0.0368158	0	0	0	0	0	0	0	0.0457692	0.0252673	0.0170612	0	0
26	Benthopelagic f.	0.000999616	0.00136831	0.00339977	0	0.0529519	0	0	0	0	0	0	0	0.0551877	0	0.0130871	0.100025	0.0409172	0	0.00939087	0.00539181	0	0	0	0	0	0.00617625	0	0.0259996	0.0160795	0	0.0789176	0	0	0.0178632	0.0258376	0	0	0	0	0	0	0.00535362	0	0.0239501	0.0477542	0.0360965	0.0200002	0
27	Mesopelagic f.	0.040964	0.154979	0.129531	0.01	0.0509	0.0649763	0	0	0	0	0.00129702	0	0.0120339	0.00194757	0.00944146	0.0235666	0.0278811	0.136682	0.142895	0.0762619	0	0	0	0	0	0.0557105	0.0155037	0.0801636	0.00703485	0.00160079	0.115285	0.127059	0.0679053	0.0284001	0.0738821	0.0156004	0	0	0	0	0.110162	0.0350061	0.0459877	0.0315693	0.047518	0.00488658	0.0797427	0
28	Anglerfish	0	0	0	0	0	0	0.0318966	0	0	0	0	0	0	0	0	0	0	0	0	0	0	0	0	0	0	0	0	0.0128747	0	0	0	0	0	0	0	0	0	0	0	0	0	0	0	0	0	0	0	0
29	E. Hake Adult	0.137844	0.0869115	0.0383965	0	0	0	0	0	0	0	0	0	0	0	0.00731998	0	0.0137106	0	0.00443615	0	0	0	0	0	0	0.000823726	0	0.113884	0.00106879	0	0	0	0	0.00806101	0	0.0141129	0	0	0	0	0	0	0.162887	0	0.0200596	0.00533018	0	0.0371762
30	E. Hake Recruit	0.147989	0.0717374	0.00999822	0	0	0	0	0	0	0	0	0	0	0	0.00522856	0	0.00979325	0	0	0	0	0	0	0	0	0	0	0	0.000534396	0	0	0	0	0	0	0	0	0	0	0	0	0	0	0	0	0	0	0
31	OC large demersal f.	0.0999924	0	0	0	0	0	0.421881	0	0	0	0.0118606	0	0	0	0	0	0	0	0.00040451	0	0	0	0	0	0	0.000428779	0	0.00401691	0.00182064	0	0.0169729	0	0	0	0	0.0030427	0	0	0	0	0	0	0	0.000999857	0.00533333	0.00520934	0.00858499	0
32	Gadidae	0.040964	0.0628188	0.0674486	0	0	0	0	0	0.0080094	0	0	0	0	0	0.00327694	0.114537	0	0.00999416	0.00769563	0	0	0	0	0	0	0.000823726	0	0.0800955	0.000137696	0	0.0643915	0.0099995	0	0.00937131	0	0.010665	0	0	0	0	0	0	0.0771572	0.0384947	0	0.0266954	0	0
33	Sparidae	0.0608904	0.079989	0.0917266	0	0	0	0.088981	0	0.0115976	0	0	0	0	0	0.0037353	0.00675296	0.0187909	0	0.00286845	0.0112149	0	0	0	0	0	0.00803173	0	0.0432984	0.000106879	0	0.0379632	0	0.010009	0.0250847	0	0.010004	0	0	0	0	0	0	0	0	0.016413	0.0468459	0.0490601	0
34	OC medium demersal f.	0.0325549	0.00319273	0.0353397	0	0	0	0.0446071	0	0.00655888	0.05	0	0	0	0	0	0.00998469	0.00920766	0	0.0052095	0.0119655	0	0	0	0	0	0.00311717	0	0.0328841	0.00803721	0	0.0286979	0.000947609	0.00326434	0.00954752	0	0.0126878	0	0	0	0	0	0	0	0	0.00607394	0.0212099	0.0126692	0
35	Flatfish	0.040964	0.0109465	0	0	0	0	0	0	0.00167913	0	0	0	0	0	0	0	0	0	0.00510338	0.0119655	0	0	0	0	0	0.00220641	0	0.0178246	0.0100465	0	0.0167506	0.00197003	0.0032133	0.0149774	0.0100114	0.00996674	0	0	0	0	0	0	0	0	0.0274082	0.00999108	0.0527075	0
36	NC medium demersal f.	0.0817778	0.0150788	0.00035787	0	0	0	0	0	0.00416574	0	0.0138374	0	0	0	0.00843621	0	0	0	0	0	0	0	0	0	0	0	0	0.11231	0.00106879	0	0.0528736	0	0.00157066	0.0499649	0	0.0229714	0	0	0	0	0	0	0.0257191	0.0277213	0.0111092	0.013252	0	0.0300254
37	Red mullet Adult	0	0	0	0	0	0	0	0	0	0	0	0	0.00217133	0	0	0	0.00199684	0	0	0.00800397	0	0	0	0	0	0	0	0.049607	0.159972	0	0.0349649	0	0.0840421	0.0274239	0	0.130052	0	0	0	0	0	0	0	0	0.0329856	0.0171609	0.0271301	0
38	Red mullet Recruit	0	0	0	0	0	0	0	0	0	0	0	0	0	0	0	0	0.000998682	0	0	0.00200099	0	0	0	0	0	0	0	0	0.0181774	0	0	0	0.00400681	0	0	0.015006	0	0	0	0	0	0	0	0	0	0	0	0
39	Surmullet	0	0	0	0	0	0	0	0	0	0	0	0	0.00217133	0	0	0	0.00199684	0	0	0.0293858	0	0	0	0	0	0	0	0.00327169	0.00416049	0	0	0	0.0442111	0	0	0.00919283	0	0	0	0	0	0	0	0	0.0569751	0.00662378	0.0271301	0
40	OC small demersal f.	0.040964	0	0.0679953	0	0	0	0	0	0.044382	0.01	0	0	0.000816963	0	0	0	0	0	0	0.0299774	0	0	0	0	0	0.0191884	0	0	0.0320815	0	0.00617983	0	0.00800401	0.0478757	0	0.0100009	0	0	0	0	0.0103756	0	0	0	0	0.10319	0.00835741	0.0500423
41	NC small demersal f.	0.040964	0.0277083	8.94676e-05	0	0	0	0	0.107401	0.0105828	0.0555173	0	0	0.00217133	0	0.0131285	0.116533	0.00751722	0	0.00792794	0.0258064	0	0	0	0	0.00800987	0.0179173	0.000592796	0.0450892	0.0301388	0.000200099	0.0275531	0.0499975	0.010005	0.0340581	0.0500341	0.0100009	0.00500432	0.00355134	0.020016	0.0136981	0.0103756	0.0166672	0.107547	0.000999857	0.0142406	0.0264649	0.0662231	0.0547453
42	Bathydemersal f.	0	0.00136831	0	0	0	0	0	0	0	0	0	0	0	0	0	0	0	0	0	0	0	0	0	0	0	0	0	0.0098499	0.0200926	0	0	0	0	0	0.00200136	0.0125916	0	0	0	0	0	0	0.00377617	0.00228723	0.0337719	0.00361182	0	0
43	Small-spotted catshark	0	0	0	0	0	0	0	0	0	0	0	0	0	0	0	0	0	0	0	0	0	0	0	0	0	0	0	0.00399267	0	0	0.0113839	0	0	0	0	0	0	0	0	0	0	0	0	0	0	0	0	0
44	Blackmouth catshark	0	0	0	0	0	0	0	0	0	0	0	0	0	0	0	0	0	0	0	0	0	0	0	0	0	0	0	0.00399267	0	0	0.0113839	0	0	0	0	0	0	0	0	0	0	0	0	0	0.000999564	0	0	0
45	O small demersal shark	0	0	0	0	0	0	0	0	0	0	0	0	0	0	0.00212128	0.00129305	0	0	0	0	0	0	0	0	0	0	0	0	0	0	0	0	0	0	0	0	0	0	0	0	0	0	0	0	0.00999564	0.00156174	0	0
46	Ray&Skate	0	0	0	0	0	0	0	0	0	0	0	0	0	0	0	0.00129305	0.00443743	0	0	0	0	0	0	0	0	0	0	0.00620712	0.000764974	0	0	0	0	0	0	0	0	0	0	0	0	0	0	0	0.025754	0.00156174	0.016289	0
47	Torpedo	0	0	0	0	0	0	0	0	0	0	0	0	0	0	0	0.00129305	0	0	0	0	0	0	0	0	0	0	0	0	0	0	0	0	0	0	0	0	0	0	0	0	0	0	0	0	0.0309795	0.00156174	0	0
48	Benthic cephalopod	0.0183193	0.0544881	0.00963267	0	0.0162827	0.144947	0.309643	0	0.0224627	0	0.0019079	0	0.00245924	0	0.00891058	0.0033183	0.0136945	0.00899612	0.00204135	0.00531158	0	0	0	0	0	0.00526605	0	0.0125657	0.000795572	0.0050525	0.0349961	0.0079996	0.00500251	0.00816571	0.00800546	0.0100009	0	0	0	0	0.000885483	0	0.0307523	0.0611681	0.0446006	0.0120175	0.00614828	0.00500423
49	Benthopelagic cephalopod	0.0163318	0.0632413	0.0142104	0	0.355679	0.388858	0.0293843	0.070202	0	0	0.00129702	0	0.0504144	0.00194757	0.0157158	0.0767487	0.00790128	0.00799585	0.00205795	0.0156207	0	0	0	0	0.000500617	0.00501844	0	0.0230012	0	0	0.0141328	0.00996929	0.00500251	0.0122417	0	0.00800071	0	0	0	0	0.000710832	0	0.0306737	0.168976	0.0284836	0.0133012	0	0.0143394
50	Mesopelagic cephalopod	0.00541013	0.124297	0.0143148	0	0.424937	0.250909	0	0.070202	0	0	0.000763162	0	0.0991892	0.0334982	0.0071433	0.00826866	0.00730331	0.0066462	0.00480624	0.00811543	0	0	0	0	0	0.00270729	0	0	0	0	0.00408601	0.0145466	0.00434938	0.0134616	0	0	0	0	0	0	0.00103755	0	0	0.00875754	0.0515948	0.00775018	0.0298631	0.0136308
51	Bivalve	0	0	0	0	0	0	0	0	1.12962e-05	0	0	0	0	0.0334982	0.00178187	0	0.000999728	0.02	0.0158001	0.0300145	0	0	0	0	0.0290074	0.03	0.00300002	1.02998e-05	0	0	0.00645427	0.0498742	0.0505676	0.0410907	0.0768195	0.03	0.139061	0.200075	0.0927699	0.178358	0.0526794	0.0143958	0	0	0.0540174	0.0520743	0.0220912	0.0520976
52	Gastropod	0	0	0	0	0	0	0	0	0.000737453	0	0.469685	0	0	0.0334982	0.00178187	0	0.0510304	0.019	0.0500163	0.00070328	0	0	0	0	0.0767337	0.0346048	0.00500237	0.000154497	0	0	0.0202135	0.0300105	0.0232062	0.0268509	0.0535451	0.0244282	0.044038	0.100038	0.025661	0.0651915	0.02662	0.00733001	0	0	0.00681887	0.0305341	0.0220912	0.0305477
53	Deep-water rose shrimp	0	0	0	0	0	0	0	0	0	0	0	0	0	0	0	0	0	0	0	0	0	0	0	0	0	0	0	0.0106088	1.52995e-05	0	0	0	0	0	0	0.0129476	0	0	0	0	0	0.00751516	0	0	0.000211075	0.0206381	0	0
54	Blue and red shrimp	0	0	0	0	0	0	0	0	0	0	0	0	0	0	0.00135762	0.000578978	0	0	0	0	0	0	0	0	0	0	0	0	4.58984e-05	0.000100049	0	0	0	0	0	0	0	0	0	0	0	0.00751516	0	0	0	0	0	0
55	Giant red shrimp	0	0	0	0	0	0	0	0	0	0	0	0	0	0	0	0	0	0	0	0	0	0	0	0	0	0	0	0	0	0	0	0	0	0	0	0	0	0	0	0	0	0.00250008	0	0	0	0	0	0
56	Commercial prawn	0	0	0	0	0	0	0	0	0	0	0	0	0	0	0	0	0	0	0	0.00500249	0	0	0	0	0	0	0	0.00545981	0	0	0	0	0	0	0	0.00100009	0	0	0	0	0	0	0	0	0.00312572	0	0	0
57	NC shrimp/prawn	0.0154421	0.00357129	0	0	0	0	0	0	0	0	0	0	0.00894268	0	0.0101378	0.0349124	0.0583522	0.0699591	0.00907616	0.0160289	0	0	0	0	0.00793928	0.148542	0.00599924	0.0408991	0.0834061	0.500145	0.0357526	0.103684	0.0479579	0.0498137	0.0748379	0.0575325	0.0800353	0.0500062	0.150053	0.100009	0.0923424	0.1656	0.0372026	0.158721	0.0385512	0.0958329	0	0.304257
58	Norway lobster	0	0	0	0	0	0	0	0	0	0	0	0	0	0	0	0	0	0	0	0	0	0	0	0	0	0	0	5.14988e-05	0	0	0.00496013	0	0	0	0	0	0	0	0	0	0	0	0	0	0	0	0	0
59	OC decapod	0	0	0	0	0	0	0	0	0	0	0	0	0	0	0	0	0	0.0015105	0.00330042	0	0	0	0	0	0	0	0	0	0.0024724	0.00900671	0.0350733	0.00332494	0	0	0	0	0	0	0	0	0	0	0	0	0.018425	0.0142491	0	0
60	NC decapod	0	0	0	0	0	0	0	0	0.0807792	0	0.0757717	0	0.0830037	0.0334982	0.0322434	0	0.00637891	0.0263308	0.00899013	0	0	0	0	0	0.0215386	0.0100345	0.00219118	0.0120679	1.52995e-05	0.000450223	0.0307153	0.0549972	0.0610306	0.0399886	0.0770525	0.0739809	0.0800353	0.0500062	0.100035	0.0660056	0.0396211	0.0749786	0.0156363	0.0830215	0.0590779	0.065815	0.0540047	0.162137
61	Mobile benthos	0	0	0	0	0	0	0	0	0	0	0.123969	0.12	0.000715414	0	0	0	0.000365962	0.00149819	0.00382296	0.00351164	0	0	0	0	0.00214	0.1	0.00200237	0.00101066	1.05506e-05	0	0.00819547	0.0499855	0.0605438	0.0779452	0.140004	0.101318	0.398176	0.200075	0.303107	0.0780067	0.103756	0.138338	0.0129966	0.0788381	0.0292601	0.0722333	0.212003	0.058026
62	Sessile benthos	0	0	0	0	0	0	0.0599902	0	0	0	0	0	0	0	0	0	0	0.0760286	0.022501	0	0	0	0	0	0.0811655	0.0181359	0.00659465	0	0	0	0.0893027	0	0.0318121	0.00410882	0	0	0.00264947	0.00264818	0	0.00865254	0.0616528	0.0495192	0	0	0.00830873	0	0	0
63	Jellyfish&Salp	0	0	0	0	0.030015	0.0960339	0	0	0	0	0.119326	0	0	0.631598	0.0685122	0.0499981	0.0638989	0.0639193	0.0539369	0.0815292	0	0	0	0	0.0833909	0.0892156	0.00500237	0	0	0	0	0	0.0323518	0	0	0	0	0	0	0	0.0315085	0.0158665	0	0	0.0375947	0	0	0
64	Coral&Gorgonian	0	0	0	0	0	0	0	0	0	0	0	0	0	0	0	0	0	0	0	0	0	0	0	0	0.00100107	0	0	0	0	0	0	0	0.0540953	0.0168347	0.00869911	0	0	0	0.0045683	0.00100009	0	0	0	0	0.0035179	0	0	0
65	Zooplankton	0	0.0581533	0	0.98	0	0	0	0.0117469	0	0.884483	0.0466926	0	0	0.163596	0.0102433	0.138995	0.487844	0.32	0.481157	0.346167	0.899994	0.899994	0.99	0.99	0.663992	0.243839	0.954111	0.0170049	0.197	0.474138	0.0176857	0.274986	0.072999	0.0799438	0.100003	0.151013	0.242107	0.388048	0.295104	0.300026	0.129694	0.241598	0.0445797	0.0264074	0.0609734	0.0557224	0.127003	0.0800676
66	Seagrass	0	0	0	0	0	0	0.0136174	0	0	0	0	0.528	0	0	0	0	0	0.015105	0	0	0	0	0	0	0	0.00147094	0	0	0	0	0	0	0.0388958	0.0409663	0	0.00200688	0	0	0	0	0	0	0.000219971	0	0.00703581	0.0014393	0	0
67	Seaweed	0	0	0	0	0	0	0	0	0	0	0	0.3	0	0	0.000636383	0	0	0.0005035	0.0537458	0	0	0	0	0	0	0	0	0	0	0	0	0	0.0501747	0.0198657	0	0	0.00889411	0.00555209	0.00868454	0.0100377	0.0816983	0	0	0	0	0	0	0
68	Small Phytoplankton	0	0	0	0	0	0	0	0	0	0	0	0	0	0	0	0	0	0	0	0	0.0100034	0.0100034	0.001	0.001	0.00391266	0	0	0	0	0	0	0	0.0332993	0.00876807	0	0	0	0	0	0	0	0	0	0	0	0	0	0
69	Large Phytoplankton	0	0	0	0	0	0	0	0	0	0	0	0	0	0	0	0	0	0	0	0	0.0900029	0.0900029	0.009	0.009	0.0129346	0	0	0	0	0	0	0	0.0332993	0.00876807	0	0	0	0	0	0	0	0	0	0	0	0	0	0
70	Discards	0	0	0	0	0	0	0	0.243889	0.296899	0	0.129702	0	0	0	0	0	0	0	0	0	0	0	0	0	0	0	0	0	0	0	0	0	0	0.00999716	0.018003	0.00999742	0	0	0	0.00100009	0.00103722	0.000833096	0	0	0	0	0	0
71	Detritus	0	0	0	0	0	0	0	0	0	0	0	0.052	0	0	0.010057	0	0	0	0	0	0	0	0	0	0	0.0802951	0	0	0	0	0	0	0.0999987	0.150894	0.254043	0.11201	0	0	0	0.178015	0.245843	0.216984	0.142857	0.163976	0.0236703	0.094945	0.0590012	0
	Import (consumption outside the system)	0	0	0	0	0	0	0	0.0559967	0.35288	0	0	0	0	0	0.61384	0	0	0	0	0	0	0	0	0	0	0	0	0	0	0	0	0	0	0	0	0	0	0	0	0	0	0	0	0	0	0	0	0
[truncated: 17 more columns]

## Sheet: Catches
Landings (t/km²) by gear type for the Western, Adriatic, Ionian and Eastern areas of the Mediterranean marine ecosystem model (1990s period)
	# FG	13	15	16	17	18	19	20	21	22	23	24	25	26	27	28	29	30	31	32	33	34	35	36	37	38	39	40	41	42	43	44	45	46	47	48	49	51	52	53	54	55	56	57	58	59	60	61	62
	Group name	Pelagic shark	Bluefin tuna	Swordfish	O large pelagic f.	Mackerel	Horse mackerel	O medium pelagic f.	E. sardine Adult	E. sardine Recruit	E. anchovy Adult	E. Anchovy Recruit	O small pelagic f.	Benthopelagic f.	Mesopelagic f.	Anglerfish	E. Hake Adult	E. Hake Recruit	OC large demersal f.	Gadidae	Sparidae	OC medium demersal f.	Flatfish	NC medium demersal f.	Red mullet Adult	Red mullet Recruit	Surmullet	OC small demersal f.	NC small demersal f.	Bathydemersal f.	Small-spotted catshark	Blackmouth catshark	O small demersal shark	Ray&Skate	Torpedo	Benthic cephalopod	Benthopelagic cephalopod	Bivalve	Gastropod	Deep-water rose shrimp	Blue and red shrimp	Giant red shrimp	Commercial prawn	NC shrimp/prawn	Norway lobster	OC decapod	NC decapod	Mobile benthos	Sessile benthos
Fleets Western Med	Beach seineW	6.91e-11	6.61e-06	3.29e-06	2.04e-06	3.28e-05	1.26e-05	4.25e-05	2.69911e-05	1.3951e-06	3.11013e-06	5.24461e-07	0.00133786	8.67e-06	0	0	5.04687e-06	6.05073e-08	4.25e-08	1.76e-07	0.000695115	0.000544607	3.37e-06	1.12e-11	6.59169e-06	2.05648e-07	6.94e-06	6.91e-05	8.77e-08	0	0	0	3.22e-06	2.49369e-07	3.59e-08	1.18343e-05	1.43894e-05	5.95e-06	3.8e-10	8.77e-07	0	4.93e-07	0	6.1e-08	3.28e-07	5.08e-07	0	0	0
	TrawlerW	8.73e-06	2.75e-05	1.37e-05	8.48e-06	0.00141988	0.000538073	9.96e-05	0.000606866	3.13674e-05	0.000250202	4.21916e-05	0.00078961	0.000503752	9.77e-08	0.000865833	0.00187108	2.24325e-05	0.000516657	0.00337649	0.00150097	0.000637171	0.000458911	1.85e-07	0.000596904	1.86222e-05	0.000628767	0.000290859	0.000306779	9.66e-05	4.46e-05	4.0986e-05	0.000270462	0.000207076	2.98e-05	0.00357485	0.00113688	0.000507488	0.000125168	0.00137421	0.000886643	0.000250098	0.00024214	2.34e-05	0.000442414	0.000459352	3.77e-10	2.2e-05	6.27e-06
	BoatDredgeW	0	1.63e-08	8.1e-09	5.03e-09	4.74e-07	1.29e-07	3.88e-07	5.02737e-09	2.59852e-10	5.86935e-09	9.89748e-10	0	2.51e-06	0	6.05e-07	4.20547e-08	5.04197e-10	3.69e-07	1.09e-06	1.87e-05	1.79e-05	1.63e-05	1.1e-10	7.30087e-07	2.27773e-08	7.69e-07	2.55e-07	1.52e-09	0	4.33e-09	0	7.23e-07	3.68299e-06	5.3e-07	3.03466e-05	2.55897e-07	0.00479424	3.13e-05	0	0	0	1.24e-07	4.64e-07	0	8.61e-06	0	3.3e-06	5.28e-08
	GillnetW	6.02e-06	8.27e-05	4.11e-05	2.55e-05	0.000431988	0.000127778	0.000879896	0.000167139	8.63897e-06	1.81516e-05	3.06091e-06	0.000485881	0.000778808	4.96e-08	3e-05	0.0009608	1.15191e-05	1.97e-05	8.93e-05	0.00307181	0.00100029	0.00028387	1.62e-09	0.000126143	3.93542e-06	0.000132877	8.52e-05	4.3e-06	3.16e-07	5.55e-06	8.06652e-07	0.000205082	9.93606e-05	1.43e-05	0.000553146	9.56997e-05	0.000385635	2.49e-05	1.36e-05	8.15e-06	1.5e-05	2.14e-05	5.08e-06	2.01e-05	8.38e-05	6.53e-08	1.51e-05	2.1e-07
	LongLineW	4.14e-05	0.00331236	0.00164797	0.0010232	0.000221847	0.000127125	0.000793745	4.89112e-05	2.5281e-06	0	0	3.39e-06	8.02e-05	1.27e-06	1.015e-05	0.000883062	1.05871e-05	8.42e-05	1.14e-05	0.000865895	5.89e-05	1.31e-05	1.98e-09	2.84905e-05	8.88848e-07	3e-05	9.86e-05	1.13e-06	7.5e-08	1.38e-06	1.7611e-05	0.000129383	1.04229e-05	1.5e-06	0.000201752	0.000242243	0.000108054	4.53e-06	6.87e-05	0	0	3.87e-08	1.75e-07	2.49e-08	1.27e-06	0	2.03e-06	1.46e-08
	DriftNetW	0	2.67e-08	1.33e-08	8.24e-09	0.000289699	0.000145341	0.000190046	0.000748931	3.87103e-05	0.00032901	5.54809e-05	6.09e-05	1.67e-07	0	3.9e-08	3.05067e-05	3.65747e-07	7.02e-08	5.71e-08	0.000265947	3.94e-05	5.99e-07	1.73e-12	1.07967e-05	3.36834e-07	1.14e-05	1.9e-08	0	0	0	0	0	4.33236e-07	6.24e-08	1.04249e-06	5.44793e-05	0	3.03e-08	3.45e-07	0	0	0	0	0	1.04e-08	0	6.29e-08	0
	Trap&PotW	4.86e-08	1.17e-06	5.81e-07	3.61e-07	5.81e-06	5.71e-06	1.34e-05	3.2948e-05	1.703e-06	8.80402e-09	1.48462e-09	2.99e-06	0.000293972	8.29e-10	2.625e-06	3.00993e-06	3.60863e-08	6.81e-05	1.91e-06	0.00107357	0.00274526	7.27e-05	2.14e-09	1.34131e-05	4.18463e-07	1.41e-05	0.00120141	3.6e-06	0	1.11e-07	1.72319e-08	7.17e-05	2.27723e-05	3.28e-06	0.00362484	4.25284e-06	0.000222202	0.000157192	7.36e-07	1.06e-05	0	8.1e-05	8.06e-05	1.54e-06	4.12e-05	1.83e-07	2.12e-05	3.66e-08
	PurseSeineW	3.44e-08	0.00193492	0.000962664	0.000597703	0.00283476	0.000754552	0.000572773	0.0494295	0.00255489	0.00912221	0.00153828	0.00600291	1.33e-06	1.48e-09	1.57e-06	2.53863e-05	3.04359e-07	4.22e-06	8.09e-05	0.00120247	0.000136804	9.81e-06	4.33e-11	1.32044e-05	4.11952e-07	1.39e-05	3.87e-06	0	1.01e-06	2.69e-08	3.61869e-07	5.23e-05	4.56031e-06	6.57e-07	2.4495e-05	3.8788e-05	2.61e-06	4.39e-07	6.53e-05	0	0	0	0	1.25e-05	1.93e-08	0	0	0
	MidWaterW	1.46e-06	1.01e-05	5.02e-06	3.12e-06	0.000130134	2.14e-05	1.19e-05	0.00391502	0.000202357	0.00210167	0.000354405	8.19e-06	5.43e-05	0	2.0525e-05	9.56874e-05	1.1472e-06	3.78e-06	0.000147458	0.000149853	2.16e-05	4.41e-06	1.44e-09	2.87796e-05	8.97868e-07	3.03e-05	4.74e-06	6.93e-07	4.53e-07	2.73e-06	0	4.08e-06	4.39563e-06	6.33e-07	0.000214446	3.30588e-05	1.19e-05	4.51e-07	7.91e-05	5.25e-05	5.37e-05	5.77e-07	1.38e-07	9.93e-06	9.3e-07	0	5.01e-09	1.53e-07
	TrammelNetW	2.38e-06	5.72e-05	2.84e-05	1.77e-05	0.000217034	0.000281945	0.00044942	0.000735704	3.80267e-05	0.000210287	3.54607e-05	0.00120401	0.00032857	5.96e-08	5.775e-05	0.000766786	9.19306e-06	4.07e-05	2.56e-05	0.000988423	0.000263084	0.000518223	6.54e-09	0.000404927	1.26329e-05	0.000426542	0.000468835	7.63e-07	2.82e-07	5.68e-06	3.17066e-07	0.000157512	6.44333e-05	9.28e-06	0.00207229	0.000102583	0.000381246	5.28e-05	7.7e-05	1.67e-05	1.23e-05	5.43e-05	3.53e-06	1e-05	0.000118693	4.14e-07	2.22e-05	1.93e-07
Fleets Adriatic	BeachSeineA	4.57e-13	9.47e-07	4.04e-07	3.76e-07	7.64e-06	7.05e-06	1.1e-05	3.49885e-06	3.53669e-07	1.03976e-06	1.41178e-07	6.88e-05	3.08e-07	0	3.425e-07	1.38559e-06	2.377e-08	4.17e-08	2e-08	1.97e-05	2.74e-06	1.48e-08	2.62e-11	4.49164e-06	1.59067e-07	1.63e-06	0.000105496	0	0	0	0	8.08e-07	5.76737e-07	6.04e-09	5.30043e-06	4.83172e-06	6.61e-09	0	2.26e-08	0	3.16e-09	0	0	3.06e-08	1.41e-08	0	0	2.98e-08
	TrawlerA	5.77e-08	3.94e-06	1.68e-06	1.56e-06	0.000687047	0.00132977	0.000152936	9.88711e-05	9.99405e-06	4.27062e-05	5.79864e-06	0.00045259	0.000710394	0	0.000136836	0.00601383	0.000103168	0.000227493	0.000524098	0.000757363	0.000721365	0.000464028	3.34e-07	0.00153701	5.44317e-05	0.000557402	0.000316435	0.000260713	0	7.5e-06	7.49726e-06	0.000798859	0.000440898	6.71e-06	0.00331162	0.0013926	0.000570419	0.000551981	0.00162828	6.494e-05	9.556e-05	0.000113194	3.28e-06	0.00090594	0.00118627	2.32e-08	6.78e-07	8.33e-09
	BoatDredgeA	0	2.33e-09	9.96e-10	9.25e-10	2.38e-06	2.1e-06	1.52e-06	5.41787e-10	5.47647e-11	8.79095e-11	1.19363e-11	1.94e-06	2.21e-07	0	1.5075e-07	2.00893e-07	3.44634e-09	6.71e-08	2.85e-08	1.08e-06	1.37e-06	1.09e-05	5.16e-11	1.82069e-07	6.44778e-09	6.6e-08	3.2e-06	0	0	0	0	3.37e-07	5.30645e-07	5.55e-09	3.64499e-05	5.83965e-07	0.0152653	2.45e-06	1.08e-08	0	0	0	0	7.36e-09	2.45e-07	0	3.87e-08	9.23e-09
	GillNetA	3.98e-08	1.18e-05	5.06e-06	4.7e-06	0.000343936	0.000216926	0.00016228	4.01935e-05	4.06282e-06	1.61024e-06	2.18639e-07	0.000119349	3.39e-05	0	4.275e-05	0.000644336	1.10537e-05	4.11e-05	1.09e-05	0.00145988	0.000628772	0.000176495	2.31e-08	8.2856e-05	2.93426e-06	3e-05	0.000191735	2.57e-06	0	3.75e-07	3.74849e-07	0.000488611	7.00257e-05	7.33e-07	0.000274372	4.059e-05	3.24e-07	6.02e-06	6.28e-07	2e-07	1.86e-07	5.05e-07	1.75e-09	1.32e-06	0.000174058	1.43e-05	9.95e-07	1.16e-08
	LongLineA	2.74e-07	0.000474709	0.000202605	0.000188221	0.000103216	8.21e-05	0.000246982	4.05246e-07	4.09629e-08	3.22188e-08	4.37467e-09	3.26e-05	5.47e-05	0	8.325e-06	0.00104071	1.78534e-05	0.000157588	3.13e-07	0.000112544	7.84e-05	3.02e-06	3.45e-09	5.22596e-07	1.85072e-08	1.9e-07	6.06e-05	0	0	1.85e-07	1.8481e-07	7.24e-05	1.65803e-05	1.74e-07	2.35546e-05	0.000230932	9.32e-07	0	3.01e-08	0	0	0	0	1.76e-07	7.51e-07	4.48e-07	1.44e-06	1.16e-08
	DriftNetA	0	3.82e-09	1.63e-09	1.52e-09	3.27e-06	2.17e-06	3.95e-06	2.1276e-05	2.15062e-06	4.59817e-05	6.24338e-06	1.05e-06	9.57e-08	0	0	3.71708e-07	6.3767e-09	2.47e-07	0	4e-06	8.29e-07	2.76e-07	0	0	0	0	1.14e-06	0	0	0	0	0	6.86651e-07	7.19e-09	4.31346e-08	0	0	0	0	0	0	0	0	0	0	0	0	0
	Trap&PotA	3.21e-10	1.67e-07	7.15e-08	6.64e-08	2.17e-05	1.94e-05	1.43e-05	1.32543e-07	1.33977e-08	3.95593e-10	5.37135e-11	1.39e-05	1.91e-06	0	1.14e-07	2.25101e-06	3.86163e-08	7.31e-05	1.56e-07	2.49e-05	4.29e-05	6.77e-07	1.04e-08	4.55975e-06	1.61479e-07	1.65e-06	0.000313133	0.000166789	0	0	0	5.07e-07	1.57507e-07	1.65e-09	0.000479291	7.44773e-06	3.02e-07	4.24e-06	1.98e-08	6.38e-08	0	4e-06	1.47e-05	3.43e-05	8.34e-05	1.74e-05	5.71e-07	0
	PurseSeineA	2.27e-10	0.000277302	0.000118352	0.000109949	0.00091622	0.000725814	0.000354624	0.00880531	0.000890055	0.00291352	0.000395597	0.000419207	1.9e-05	0	3.9e-08	8.43927e-06	1.44777e-07	5.49e-07	4.53e-07	0.000514543	0.00103458	3.26e-07	1.49e-10	2.44056e-06	8.64302e-08	8.85e-07	0.000310237	4.65e-07	0	0	0	5.19e-07	7.13225e-07	7.47e-09	7.51285e-06	7.34261e-05	1.16e-07	0	4.27e-09	0	0	1.64e-06	0	1.46e-09	3.09e-09	0	0	3.54e-07
	MidWaterA	9.64e-09	1.45e-06	6.18e-07	5.74e-07	0.000227527	0.000168156	1.12e-05	0.00650436	0.000657472	0.00330523	0.000448783	0.000138552	3.29e-05	0	1.45e-06	5.00966e-06	8.59413e-08	5.32e-07	7.43e-08	2.54e-05	0.000692323	4.31e-07	4.52e-10	2.17643e-06	7.70762e-08	7.89e-07	1.85e-05	9.22e-07	0	2.38e-08	2.3819e-08	2.84e-05	1.33334e-06	1.4e-08	4.56719e-06	1.3759e-05	1.32e-08	1.57e-08	1.75e-06	3.18e-07	1.72e-07	6.01e-08	0	4.41e-07	5.92e-06	0	0	0
	TrammelA	1.58e-08	8.19e-06	3.5e-06	3.25e-06	0.000152613	0.000208968	0.000133209	3.92242e-06	3.96485e-07	1.62873e-07	2.21149e-08	0.000163788	1.44e-05	0	6.4e-05	0.000342507	5.87575e-06	3.3e-05	5e-06	0.000669641	0.00050469	0.000896317	2.61e-08	0.000131431	4.65452e-06	4.77e-05	0.000215174	1.24e-06	0	8.81e-07	8.81285e-07	0.000259242	0.000124641	1.3e-06	0.00074893	6.38899e-05	1.05e-06	1.81e-05	1.66e-07	0	4.89e-08	1.56e-06	6.57e-07	1.45e-07	9.85e-05	9.2e-05	3.24e-06	6.3e-09
Fleets Ionian	BeachSeineI	7.16e-13	2.58e-06	2.29e-06	1.15e-06	0	4.67e-05	4.79e-05	3.58478e-05	1.9079e-06	1.38613e-06	7.33176e-08	7.67e-06	0	0	0	1.98792e-06	4.72045e-08	0	0	0.00020005	0	0	0	3.85025e-05	6.85442e-07	3.81e-05	0.000173615	1.64e-06	0	0	0	0	0	0	0.000124041	0	0	0	7.33e-07	0	0	0	0	0	2.14e-07	0	0	0
	TrawlerI	9.05e-08	1.07e-05	9.5e-06	4.79e-06	0.000586863	0.00124673	2.62e-05	1.52844e-05	8.1347e-07	2.50784e-06	1.32649e-07	0.00357713	3.32e-05	0	0.0004006	0.00155825	3.70018e-05	3.77e-05	0.000113956	0.00112445	0.000270038	2.71e-05	3.34e-08	0.000611287	1.08825e-05	0.000604782	0.000181285	9.6e-08	0	9.16e-08	9.15714e-08	0.000112914	0.000453	8.75e-08	0.00103458	0.000472907	0.00123024	0.00011487	0.00169161	9.03e-05	3.41e-05	0.000333102	3.96e-07	0.000350493	0.000120573	1.39e-09	0	2.69e-08
	GillNetI	6.25e-08	3.23e-05	2.86e-05	1.44e-05	0.000369391	0.000307136	0.00057142	0.00191519	0.00010193	0	0	0.00027938	4e-06	0	0.00015725	0.000715827	1.69978e-05	5.76e-06	1.32e-05	0.00103957	0.000802105	0.000125615	4.09e-08	0.000365224	6.50191e-06	0.000361337	0.000289682	1.48e-07	0	2.86e-09	2.8574e-09	2.25e-05	3.89106e-05	7.51e-09	0.00141889	5.76066e-05	0	0	1.44e-05	2.53e-06	2.54e-07	9.05e-06	0	1.2e-06	1.36e-05	1.25e-08	0	2.42e-07
	LongLineI	4.29e-07	0.0012932	0.00114593	0.00057717	5.78e-05	0.000288121	0.000647621	0	0	0	0	1.99e-06	0.000954061	0	2.7e-05	0.000758796	1.80182e-05	0.00144699	1.25e-06	0.000892582	0.00160139	2.18e-05	1.19e-06	8.30994e-06	1.47938e-07	8.22e-06	5.83e-06	1.62e-06	0	2.25e-08	2.2512e-08	0.000929711	9.16022e-05	1.77e-08	0.000459973	0.000367732	0	0	3.56e-05	0	0	0	0	0	1.77e-07	0	0	0
	DriftNetI	0	1.04e-08	9.23e-09	4.65e-09	2.38e-05	9.45e-07	6.16e-07	0.000131514	6.99946e-06	0.000158506	8.384e-06	0	0	0	0	7.33195e-06	1.74103e-07	0	0	3.8e-06	2.32e-06	0	0	1.02233e-07	1.82002e-09	1.01e-07	0	0	0	0	0	0	4.4821e-07	8.65e-11	3.64696e-06	0	0	0	0	0	0	0	0	0	0	0	0	0
	Trap&PotI	0	0	0	0	0	0	0	0	0	0	0	0.000308507	0	0	0	0	0	3.62e-05	0	0.000631673	2.11e-05	1.67e-05	6.16e-08	0.000130649	2.32589e-06	0.000129259	0	2.8e-05	0	0	0	0	4.21826e-07	8.14e-11	0.000785597	2.64224e-05	2.97e-06	2.78e-07	3.15e-05	0	5.62e-09	0	9.59e-10	0	3.91e-08	1.33e-08	0	2.58e-07
	PurseSeineI	3.56e-10	0.00075542	0.000669393	0.000337153	0.00172853	0.00130982	0.000879758	0.00186946	9.94967e-05	0.000400641	2.11914e-05	0.00337754	0	0	0	0.000124552	2.95757e-06	2.4e-07	0	0.00182855	0.000294688	1.53e-05	0	3.07372e-05	5.47201e-07	3.04e-05	0	0	0	0	0	3.81e-08	7.94698e-08	1.53e-11	5.00891e-05	5.16916e-05	0	0	2.85e-05	0	0	1.08e-06	0	2.76e-05	0	0	0	0
	MidWaterI	1.51e-08	3.94e-06	3.49e-06	1.76e-06	0.000575052	0.000476884	0	0.00104983	5.5874e-05	0.000268455	1.41996e-05	0	0.000280712	0	4.075e-06	3.82665e-06	9.08667e-08	0	1.84e-06	0.00198033	0	0	0	2.70799e-06	4.82091e-08	2.68e-06	0	0	0	0	0	0	0	0	0	7.61864e-08	0	0	2.08e-07	0	0	0	0	3.35e-07	0	0	0	0
	TrammelI	2.47e-08	2.23e-05	1.98e-05	9.96e-06	9.44e-05	0.000426236	0.000396699	0.000169635	9.02831e-06	0.000170148	8.99977e-06	0.000479761	1.88e-06	0	6.75e-05	0.000311063	7.38642e-06	3.25e-05	3.57e-07	0.000779338	0.000947169	0.00041552	1.19e-06	0.000469258	8.35399e-06	0.000464265	0.000707331	7.48e-06	0	4.47e-09	4.47285e-09	3.88e-05	4.43605e-05	8.57e-09	0.00160746	7.39012e-05	0	0	2.08e-05	0	4.18e-07	0.000476759	0	1.17e-05	1.21e-05	4.48e-07	0	8.67e-06
Fleets Eastern	BeachSeineE	8.42654e-11	1.6795e-06	8.60613e-07	1.12459e-06	0	6.41406e-05	0.000182324	9.77724e-05	4.64763e-06	8.4745e-06	3.16337e-07	9.04721e-06	0	0	0	8.79097e-07	8.44959e-09	0	0	0.000292606	0	0	0	5.15795e-05	5.75842e-07	5.07604e-05	0.000436009	1.29292e-05	0	0	0	0	0	0	7.97434e-05	0	0	0	2.03976e-07	0	0	0	0	0	1.0295e-06	0	0	0
	TrawlerE	1.06506e-05	6.97969e-06	3.57655e-06	4.67358e-06	0.00233268	0.000804662	0.000104829	4.99027e-05	2.37213e-06	5.9985e-05	2.23912e-06	0.00333791	1.87208e-06	0	0.000624383	0.00120271	1.15601e-05	4.43585e-05	0.00251849	0.00184207	0.00348481	0.000267787	2.71945e-06	0.00129996	1.4513e-05	0.00127932	0.00158525	4.23036e-07	0	3.01721e-05	3.01721e-05	7.28099e-05	0.000424092	7.1651e-05	0.000864014	0.000986019	0.00315072	0.00018265	0.000505295	0.000491116	0	0.00052929	0	0.00035109	4.86329e-05	0	0	4.06271e-05
	GillNetE	7.35042e-06	2.10122e-05	1.07671e-05	1.40697e-05	0.00095513	0.00290538	0.00128653	0.00045571	2.16623e-05	1.29507e-05	4.83423e-07	0.000398367	4.90188e-05	0	6.32118e-05	0.00018065	1.73635e-06	4.22109e-05	5.80812e-05	0.000932083	0.000959346	0.000138479	4.55734e-06	0.000564337	6.30035e-06	0.000555375	0.000184741	5.57023e-05	0	4.83216e-06	4.83216e-06	6.43513e-06	0	0	7.34357e-05	9.58639e-05	0.00039384	2.28313e-05	8.4267e-07	0	0	2.9514e-06	0	4.32246e-05	0	0	0	0
	LongLineE	5.1849e-05	0.000843757	0.000432361	0.000564978	6.44584e-06	0.000410991	3.24726e-05	0	0	0	0	0	0.000497969	0	3.84263e-06	0.000135908	1.3063e-06	0.000157521	1.69562e-06	0.00151338	0.000822897	0	6.94371e-06	1.44032e-05	1.60799e-07	1.41744e-05	0.000339446	0	0	2.20666e-05	2.20666e-05	9.20508e-06	5.51592e-06	9.31922e-07	2.05693e-05	1.12e-05	0	0	0	0	0	0	0	0	0	0	0	0
	Trap&PotE	0	0	0	0	0	0	0	0	0	0	0	0	0	0	0	0	0	0	0	4.93442e-05	7.84471e-05	0	0	0	0	0	0	0	0	0	0	0	0	0	0.00180715	0	0	0	0	0	0	0	0	1.25779e-05	0	0	0	0
	PurseSeineE	4.19153e-08	0.000491765	0.000251992	0.000329285	0.00449145	0.000506874	0.0072452	0.0127924	0.000608091	0.00561526	0.000209607	0.00557503	0	0	1.66006e-06	9.12494e-07	8.77059e-09	0	0	0.00627133	0	2.46611e-07	0	2.73585e-06	3.05435e-08	2.6924e-06	0	0	0	0	0	0	9.88139e-09	1.66947e-09	3.79326e-06	4.69107e-05	0	0	0	0	0	4.82539e-07	0	0	0	0	0	0
	MidWaterE	4.62358e-07	6.67296e-07	3.41938e-07	4.4682e-07	0.000359722	0.000170467	0	0.000744465	3.53883e-05	0.000426731	1.59291e-05	0	0.00010537	0	1.26338e-06	4.39978e-07	4.22892e-09	0	9.50794e-06	0.000753106	0	0	0	9.43211e-07	1.05302e-08	9.28232e-07	0	0	0	0	0	0	0	0	0	2.25e-08	0	0	0	0	0	0	0	0	0	0	0	0
	TrammelE	2.90918e-06	1.45261e-05	7.44349e-06	9.72661e-06	0.000121103	0.000777835	0.000935649	6.23161e-06	2.96221e-07	4.34843e-07	1.62318e-08	0.000157771	0.00118484	0	9.0083e-05	1.81449e-05	1.74403e-07	0.00103492	1.29702e-05	0.000749961	0.00527526	0.000968331	4.55812e-05	0.000285528	3.18768e-06	0.000280994	0.000864335	0.000237702	0	1.62519e-05	1.62519e-05	0.000255404	4.36938e-06	7.38213e-07	0.000677017	5.30386e-05	0.00039384	2.28313e-05	7.34248e-07	0	0	0.000119055	0	2.28199e-06	0.000655594	0.000304572	0	2.3411e-07
[truncated: 1 more columns]

## Sheet: Discards
	Discards (t/km²) by gear type for the Western, Adriatic, Ionian and Eastern areas of the Mediterranean marine ecosystem model (1990s period)
	# FG	1	2	3	4	5	6	7	8	9	10	11	12	13	14	15	16	17	18	19	20		21	22		23	24	25	26	27	28		29	30	31	32	33	34	35	36		37	38	39	40	41	42	43	44
	Group name	Bottlenose dolphin	Striped dolphin	Common dolphin	Fin whale	Sperm whale	Deep Sea cetaceans	Monk seal	Pelagic Seabird	Gull&Cormorant	Tern	Loggerhead turtle	Green turtle	Pelagic shark	Non commercial large pelagic	Bluefin tuna	Swordfish	Other large pelagic f.	Mackerel	Horse mackerel	Other medium pelagic f.	Sardine	E. sardine Adult	E. sardine Recruit	Anchovy	E. anchovy Adult	E. Anchovy Recruit	Other small pelagic f.	Benthopelagic f.	Mesopelagic f.	Anglerfish	Hake	E. Hake Adult	E. Hake Recruit	Other commercial large demersal f.	Gadidae	Sparidae	Other commercial medium demersal f.	Flatfish	Non commercial medium demersal f.	Mullet	Red mullet Adult	Red mullet Recruit	Surmullet	Other commercial small demersal f.	Non commercial small demersal f.	Bathydemersal f.	Small-spotted catshark	Blackmouth catshark
Fleets Western Med	Beach seineW	0	0	0	0	0	0	0	0	0	0	0	0	0	0	0	0	0	9.8e-06	4.31e-05	0		6.24e-06	1.67e-06		9.92e-09	2.66e-09	2.06e-05	4.09e-07	0	0		0	0	0	0	0.000102818	0.000118166	3.37e-05	5e-06		0	0	8.01e-06	0.000103744	0	8.23e-07	0	0
	TrawlerW	2.59e-06	0	0	0	0	0	0	0	0	0	6.69e-06	9.89e-07	0	0	0	0	2.27e-05	3.72e-05	8.62e-05	7.51e-05		1.38e-05	3.7e-06		1.38e-05	3.7e-06	0.000234451	0.00069788	0.000204898	2.19e-07		4.91e-06	8.23e-06	1.98e-05	5.18e-05	0.00409823	9.3e-05	0.000319716	4.38e-07		0.000133991	1.49e-05	2.19e-07	7.92e-05	3.1e-05	0.000104638	8.49e-05	4e-05
	BoatDredgeW	0	0	0	0	0	0	0	0	0	0	0	0	0	0	0	0	0	0	0	0		0	0		0	0	0	0	0	0		0	0	0	0	0	0	0	0		0	0	1.22e-05	1.22e-05	0	0	0	0
	GillnetW	5.5e-06	3.89e-05	3.16e-06	1.44e-05	1.82e-06	1.26e-05	9.88e-09	2.71e-07	6.23e-08	0	3.77e-06	5.57e-07	0	0	0	0	0	0	0.000635468	0		0	0		0	0	0	0	0	0		5.36e-06	8.98e-06	0	7.93e-07	1.03e-05	0	0.000124108	0		0.000850853	2.79e-05	0	0	0	0.000162566	8.29e-07	8.29e-07
	LongLineW	0	1.73e-07	1.16e-07	0	2.22e-07	1.55e-06	0	4.88e-06	1.12e-06	0	9.82e-05	1.45e-07	1.08e-05	6.36e-06	3.21e-05	0.000205159	4.59e-06	0	0	1.09e-05		0	0		0	0	0	0	1.33e-05	0		1.06e-05	0	1.09e-05	0	0	1.49e-05	0	0		1.04e-05	3.4e-07	0	0	0	1.07e-05	1.31e-05	1.07e-05
	DriftNetW	5.11e-06	2.72e-05	1.1e-06	7.2e-05	1.2e-06	8.36e-06	0	0	0	0	3.77e-06	5.57e-07	3.29e-10	5.76e-09	0	0	1.04e-08	0.000155406	0.000155406	0.000155406		0.000122532	3.29e-05		0	0	0	0	0	0		0	0	0	0	0.000155406	0	0	0		0	0	0	0	0	0	0	0
	Trap&PotW	0	0	0	0	0	0	0	0	0	0	0	0	0	0	0	0	0	0	0	0		0	0		0	0	0	0	0	0		0	0	0	0	0	0	0	0		0	0	0	0	0	0	0	0
	PurseSeineW	0	1.3e-06	5.79e-06	0	0	0	0	0	0	0	0	0	0	0	0	0	0	0.000573148	0.000780348	0		0.00167895	0.00039975		9.82e-05	2.34e-05	0.000352411	0	0	0		0	0	0	0	0.000191593	0	0	0		0	0	0	0	0	0	0	0
	MidWaterW	2.75e-06	0	1.58e-06	0	0	0	0	0	0	0	0	0	0	0	0	0	0	0	0	0		2.45e-05	5.84e-06		5.49e-08	1.31e-08	0	0	0	0		0.000387579	0.000649916	0	0	0	0	0	0		9.38e-05	3.08e-06	0	0	0	0	0	0
	TrammelNetW	1.61e-08	0	0	0	0	0	0	2.71e-07	6.23e-08	0	3.77e-06	5.57e-07	0	3.92e-05	0	0	0	5.53e-06	1.16e-06	0		2.19e-06	5.89e-07		0	0	1.32e-05	0	0	2.83e-05		2.49e-06	4.17e-06	2.3e-06	1.16e-06	4.41e-05	0.000153477	2.2e-06	7.61e-06		6.25e-06	1.22e-06	0	0	0	2.99e-05	4.47e-06	2.93e-05
Fleets Adriatic	BeachSeineA	0	0	0	0	0	0	0	0	0	0	0	0	0	0	0	0	0	1.26e-06	5.56e-06	0		8.69e-07	1.5e-07		1.34e-09	2.83e-10	2.65e-06	5.27e-08	0	0		0	0	0	0	1.32e-05	1.52e-05	4.34e-06	6.44e-07		0	0	1.03e-06	1.34e-05	0	1.06e-07	0	0
	TrawlerA	1.02e-06	0	0	0	0	0	0	0	0	0	2.65e-05	3.92e-06	0	0	0	0	4.01e-06	0.00014457	3.59e-05	2.4e-05		1.02e-05	1.76e-06		1.01e-05	1.92e-06	3.59e-05	1.2e-05	0	3.3e-05		0.000134884	0.000296919	0	0.00238779	3.59e-05	2.4e-05	2.4e-05	0		0.000509934	0.000122181	1.2e-05	7.19e-05	0	3.13e-06	0	1.86e-07
	BoatDredgeA	0	0	0	0	0	0	0	0	0	0	0	0	0	0	0	0	0	0	0	0		0	0		0	0	0	0	0	0		0	0	0	0	0	0	0	0		0	0	3.41e-05	3.41e-05	0	0	0	0
	GillNetA	2.16e-06	3.41e-06	0	1.44e-05	1.82e-06	4.3e-05	9.88e-09	6.44e-09	3.62e-07	0	8.59e-07	1.27e-07	0	0	0	0	0	0	9.24e-05	9.1e-05		5.67e-06	9.75e-07		4.47e-05	9.46e-06	5.35e-05	2.02e-05	0	0		5.02e-05	0	0	0	7.14e-06	9.24e-05	2.13e-06	0		3.01e-06	3.72e-07	0	0	0	0	0	0
	LongLineA	0	1.52e-07	0	0	2.22e-07	5.25e-06	0	1.34e-08	6.52e-06	0	1.15e-06	1.7e-07	1.56e-06	9.15e-07	4.62e-06	2.95e-05	6.61e-07	0	0	7.43e-06		0	0		0	0	0	7.43e-06	0	0		1.51e-05	5.95e-07	1.3e-05	0	5.22e-06	0	0	0		0	0	0	0	0	0	1.02e-05	1.02e-05
	DriftNetA	2.01e-06	2.38e-06	0	7.2e-05	1.2e-06	2.84e-05	0	0	0	0	8.59e-07	1.27e-07	4.76e-11	8.34e-10	0	0	1.5e-09	0	1.1e-05	0		8.99e-06	1.55e-06		8.7e-06	1.84e-06	0	0	0	0		0	0	0	0	0	0	0	0		0	0	0	0	0	0	0	0
	Trap&PotA	0	0	0	0	0	0	0	0	0	0	0	0	0	0	0	0	0	0	0	0		0	0		0	0	0	0	0	0		0	0	0	0	1.97e-05	0	0	0		0	0	0	1.97e-05	0	0	0	0
	PurseSeineA	0	1.14e-06	0	0	0	0	0	0	0	0	0	0	0	0	0	0	0	3.4e-07	0.000211827	0		7.3e-09	1.26e-09		1.01e-08	2.13e-09	4.84e-05	4.99e-05	0	0		0	0	0	0	1.57e-05	2.4e-06	0	0		0	0	0	0	0	0	0	0
	MidWaterA	1.08e-06	0	0	0	0	0	0	0	0	0	0	0	0	0	0	0	0	2.45e-05	0.000189578	0		4.88e-05	8.39e-06		2.46e-05	5.21e-06	0.000180861	0.000947909	0	0		0	0	0	0	0.000383249	3.14e-05	0	0		0	0	0	0	0	0	0	0
	TrammelA	6.34e-07	0	0	0	0	0	0	6.44e-09	3.62e-07	0	8.59e-07	1.27e-07	0	2.85e-06	0	0	0	3.81e-05	0	0		0	0		0	0	1.91e-05	0.000125588	0	0		0	0	0	6.44e-07	7.31e-05	7.31e-05	1.38e-07	0		0	0	0	0	0	0	0	0
Fleets Ionian	BeachSeineI	0	0	0	0	0	0	0	0	0	0	0	0	0	0	0	0	0	1.29e-06	5.68e-06	0		9.43e-07	9.96e-08		1.5e-09	1.58e-10	2.71e-06	5.39e-08	0	0		0	0	0	0	1.35e-05	1.56e-05	4.44e-06	6.58e-07		0	0	1.05e-06	1.37e-05	0	1.08e-07	0	0
	TrawlerI	9.55e-07	0	0	0	0	0	0	0	0	0	5.26e-05	7.77e-06	0	0	0	0	1.05e-05	3.8e-08	0.000195	1.18e-05		1.03e-05	2.12e-06		2.83e-06	5.86e-07	2.36e-05	0.000995275	0.00244549	1.77e-05		2.84e-05	0.000326105	2.36e-05	1.18e-05	4.73e-05	0.000711639	9.45e-05	0		8.02e-07	2.09e-07	1.18e-05	0.000904931	4.14e-05	8.2e-05	6.83e-06	5.47e-05
	GillNetI	2.03e-06	1.36e-05	3.48e-07	1.44e-05	1.82e-06	9.92e-06	9.88e-08	1.3e-06	7.39e-09	0	5.54e-06	8.19e-07	0	0	0	0	0	9.6e-06	4.13e-05	2.17e-05		3.69e-07	7.64e-08		2.71e-09	5.61e-10	0.000112365	0.000232417	0	2.95e-05		3.63e-05	9.44e-06	0	7.75e-05	1.94e-05	2.64e-05	1e-05	8.34e-06		2e-06	5.2e-07	0	0	0	0.000116052	2.23e-05	2.23e-05
	LongLineI	0	6.02e-08	1.28e-08	0	2.22e-07	1.21e-06	0	1.03e-05	1.33e-08	0	3.83e-05	5.66e-06	5.41e-06	3.19e-06	1.61e-05	0.000102724	2.3e-06	0	0.000186471	0		0	0		0	0	0	0	0	0		4.62e-06	5.3e-05	0.000304591	0	2.66e-05	5.62e-05	0	4.53e-05		0	0	0	0	0	0	0	0
	DriftNetI	1.88e-06	9.46e-06	1.21e-07	7.2e-05	1.2e-06	6.55e-06	0	0	0	0	5.54e-06	8.19e-07	1.66e-10	2.91e-09	0	0	5.23e-09	0	0	0		1.71e-05	3.55e-06		1.71e-05	3.55e-06	0	0	0	0		0	0	0	0	2.07e-05	0	0	0		0	0	0	0	0	0	0	0
	Trap&PotI	0	0	0	0	0	0	0	0	0	0	0	0	0	0	0	0	0	0	0	0		0	0		0	0	0	0	0	0		0	0	0	0	9.29e-06	0	0	0		0	0	0	1.33e-05	0	0	0	0
	PurseSeineI	0	4.52e-07	6.39e-07	0	0	0	0	0	0	0	0	0	0	0	0	0	0	1.05e-05	1.01e-05	1.13e-05		9.28e-06	9.81e-07		1.02e-05	1.08e-06	9.03e-05	0	0	0		7.94e-06	2.07e-06	0	0	4.82e-05	1.02e-05	0	0		9.69e-06	2.52e-06	9.99e-06	9.99e-06	0	0	0	0
	MidWaterI	1.01e-06	0	1.74e-07	0	0	0	0	0	0	0	0	0	0	0	0	0	0	9.39e-06	7.27e-05	0		1.98e-05	2.1e-06		1.03e-05	1.09e-06	6.93e-05	0.000363413	0	0		0	0	0	0	0.000146931	1.2e-05	0	0		0	0	0	0	0	0	0	0
	TrammelI	5.94e-08	0	0	0	0	0	0	1.3e-06	7.39e-09	0	5.54e-06	8.19e-07	0	6.72e-06	0	0	0	9.51e-06	4.18e-06	0		4.4e-07	9.1e-08		2.32e-06	4.81e-07	0.000471442	0	0	1.09e-05		3.4e-06	8.86e-07	6.95e-06	6.69e-06	0.000189344	7.22e-05	2e-06	1.14e-05		2.06e-05	5.37e-06	0	0	0	4.23e-05	1.06e-05	1.06e-05
Fleets Eastern	BeachSeineE	0	0	0	0	0	0	0	0	0	0	0	0	0	0	0	0	0	0	0	0		3.05e-08	3.22e-09		5.66e-09	5.99e-10	7.53e-06	2.03e-07	0	0		0	0	0	0	6.37e-06	0.000103586	1.68e-05	2.49e-06		0	0	6.16e-06	1.05e-05	0	4.09e-07	2e-08	2e-08
	TrawlerE	3.67e-07	0	0	0	0	0	0	0	0	0	3.78e-06	5.58e-07	0	0	0	0	6.9e-06	4.21e-06	3.99e-05	0.000242101		6.31e-05	1.31e-05		6.09e-06	1.26e-06	2.54e-05	2.88e-07	9.15e-06	1.64e-06		2.61e-06	3e-05	1.03e-06	7.43e-07	0.00123105	0.000121166	5.64e-05	1.6e-06		3.99e-06	1.74e-06	3.69e-05	0.000403227	1.55e-07	3.57e-08	2.04e-08	2.04e-08
	GillNetE	7.27e-07	1.03e-06	1.05e-07	2.16e-05	2.72e-05	1.36e-06	9.88e-07	1.69e-08	1.08e-07	0	2.1e-05	3.1e-06	0	0	0	0	0	3.99e-06	4.52e-05	7.41e-06		5.32e-07	1.1e-07		3.63e-06	7.51e-07	4.86e-05	0	0	2.73e-05		9.92e-06	2.58e-06	0	1.12e-05	1.27e-05	0.000155741	8.75e-07	1.11e-05		4.23e-06	1.1e-06	3.57e-05	7.72e-06	0	2.76e-05	2.66e-06	2.66e-06
	LongLineE	0	4.59e-09	3.85e-09	0	5.23e-06	1.66e-07	0	3.05e-06	1.95e-06	0	2.79e-05	4.13e-06	2.53e-06	1.49e-06	7.52e-06	4.8e-05	1.08e-06	2.34e-06	2.58e-06	0		0	0		0	0	0	3.55e-05	0	0		7.31e-08	8.38e-07	1.97e-05	0	1.08e-06	0	0	0		0	0	6.17e-06	0	0	1.49e-06	9.24e-07	9.24e-07
	Trap&PotE	0	0	0	0	0	0	0	0	0	0	0	0	0	0	0	0	0	0	0	0		0	0		0	0	0	0	0	0		0	0	0	0	8.41e-06	0	0	0		0	0	0	1.2e-05	0	0	0	0
	PurseSeineE	0	3.45e-08	1.82e-07	0	0	0	0	0	0	0	0	0	0	0	0	0	0	4.99e-06	5.73e-05	0.000266036		9.02e-06	9.54e-07		4.51e-06	4.77e-07	0.000267562	0	0	1.83e-06		2.01e-06	5.23e-07	0	0	0.00021039	5.56e-09	3.68e-06	0		5.09e-05	1.33e-05	0	0	0	0	0	0
	MidWaterE	5.19e-08	0	1.05e-08	0	0	0	0	0	0	0	0	0	0	0	0	0	0	1.78e-06	1.38e-05	0		3.75e-06	3.96e-07		1.96e-06	2.07e-07	1.31e-05	6.88e-05	0	0		0	0	0	0	2.78e-05	2.28e-06	0	0		0	0	0	0	0	0	0	0
	TrammelE	2.28e-08	0	0	0	0	0	0	1.69e-08	1.08e-07	0	2.1e-05	3.1e-06	0	7.94e-06	0	0	0	3.63e-05	4.02e-05	0		9.7e-05	2.01e-05		7.56e-05	1.56e-05	0.0010809	0	0	4.59e-06		1.41e-05	3.68e-06	0	7.81e-05	4.7e-05	6.71e-05	0.000141277	5.12e-05		2.58e-05	6.72e-06	0.000169655	1.06e-05	0	0	0	0
[truncated: 27 more columns]
